# Supplementary material for: Early Metabolomic Markers of Acute Low-Dose Exposure to Uranium in Rats
Source: Metabolites. 2022 May 7;12(5):421. doi: 10.3390/metabo12050421 (PMC9147032; doi:10.3390/metabo12050421)
Supplement: Supplementary file 1 [file metabolites-12-00421-s001.zip]

Archive with 1 entries (1 files):
- metabolites-1651721-supplementary.pdf
